# Supplementary material for: Attitude Moralization Within Polarized Contexts: An Emotional Value-Protective Response to Dyadic Harm Cues
Source: Pers Soc Psychol Bull. 2021 Oct 5;48(11):1566–79. doi: 10.1177/01461672211047375 (PMC9548660; doi:10.1177/01461672211047375)
Supplement: sj-r-6-psp-10.1177_01461672211047375 – Supplemental material for Attitude Moralization Within Polarized Contexts: An Emotional Value-Protective Response to Dyadic Harm Cues [file sj-r-6-psp-10.1177_01461672211047375.R]

#####
# R-script 
# Attitude Moralization within Polarized Contexts: An Emotional Value-protective Response to Dyadic Harm Cues (Date: 7 July 2021)

#--------------------------
# Load files
load("Exp1Open.RData")
load("Exp2Open.Rdata")
load("Exp3Open.RData")
# Libraries
if (!require("pacman")) install.packages("pacman")
pacman::p_load(psych, processR, Hmisc, base, corrplot, DescTools, dplyr, lsr, stats, tidyr)

########### EXPERIMENT 1 ############

### Descriptives of all variables
psych::describe(Exp1Open[,c("MC1","MC2","MCdiff","DH","Im","NegMo","RelThr","Threat","Att","Aim","App","AtChAim","AtChApp","PolOr","UrRu",
                        "PODL1", "PODL23", "PODG1", "PODG23","MCPODmean")])
# Condition 0 = Harmonious approach (weak dyadic harm)
psych::describe(Exp1Open[Exp1Open$cond==0,c("MC1","MC2","MCdiff","DH","Im","NegMo","RelThr","Threat","Att","Aim","App","AtChAim","AtChApp","PolOr","UrRu",
                                    "PODL1", "PODL23", "PODG1", "PODG23","MCPODmean")])
# Condition 1 = Conflict-prone approach (strong dyadic harm)
psych::describe(Exp1Open[Exp1Open$cond==1,c("MC1","MC2","MCdiff","DH","Im","NegMo","RelThr","Threat","Att","Aim","App","AtChAim","AtChApp","PolOr","UrRu",
                                    "PODL1", "PODL23", "PODG1", "PODG23","MCPODmean")])

##### MANIPULATION CHECK: T-tests
#DH
t.test(Exp1Open$DH ~ Exp1Open$cond, var.equal = TRUE)  
cohensD(DH ~ cond,
        data = Exp1Open)
#Immorality
t.test(Exp1Open$Im ~ Exp1Open$cond, var.equal = TRUE) 
cohensD(Im ~ cond,
        data = Exp1Open)

#### ---- tests for assumption equality of regression lines 
# Standardize
Exp1Open$MC1z       <- robustHD::standardize(Exp1Open$MC1, centerFun = mean, scaleFun = sd)
# Test
fit <- aov(MC2 ~ MC1z*cond, data = Exp1Open); summary(fit) ; EtaSq(fit); confint(fit); VIF(fit)  # no interaction

###-- Hypothesis 1: Main effect moral conviction
fit <- aov(MC2 ~ MC1 + cond, data = Exp1Open); summary(fit) ; EtaSq(fit); confint(fit); VIF(fit)  
fit <- lm(aov(MC2 ~ MC1 + cond, data = Exp1Open)); summary(fit) ; EtaSq(fit); confint(fit); VIF(fit)  

##- Hypothesis 2 (direct effects): Mediation by negative moral emotion
## X on M 
fit <- lm(aov(NegMo ~ MC1  + cond, data = Exp1Open)); summary(fit) ; EtaSq(fit); confint(fit); VIF(fit)  
## M on Y
fit <- lm(aov(MC2 ~ MC1 + NegMo, data = Exp1Open)); summary(fit) ; EtaSq(fit); confint(fit); VIF(fit)  
## X and M on Y
fit <- lm(aov(MC2 ~ MC1  + cond + NegMo, data = Exp1Open)); summary(fit) ; EtaSq(fit); confint(fit); VIF(fit)  

##- Hypothesis 2 (formal test of indirect effect): Mediation by negative moral emotion
# First make numerical X variable (as required by the process function in the processR package)
#Exp1Open$condN <- NA
#Exp1Open$condN <- as.numeric(Exp1Open$cond)
# Set seed
set.seed(11)
process(data = Exp1Open, y = "MC2", x = "condN", m ="NegMo", model = 4, effsize = 1, cov = "MC1")


########### EXPERIMENT 2 ############

### Descriptives of all variables
psych::describe(Exp2Open[,c("MC1","MC2","MCdiff","DH","Im","NegMo","RelThr","Threat","Att","Aim","App","AtChAim","AtChApp","PolOr","UrRu",
                        "PODL1", "PODL23", "PODG1", "PODG23","MCPODmean")])
psych::describe(Exp2Open[Exp2Open$cond==0,c("MC1","MC2","MCdiff","DH","Im","NegMo","RelThr","Threat","Att","Aim","App","AtChAim","AtChApp","PolOr","UrRu",
                                    "PODL1", "PODL23", "PODG1", "PODG23","MCPODmean")])
psych::describe(Exp2Open[Exp2Open$cond==1,c("MC1","MC2","MCdiff","DH","Im","NegMo","RelThr","Threat","Att","Aim","App","AtChAim","AtChApp","PolOr","UrRu",
                                    "PODL1", "PODL23", "PODG1", "PODG23","MCPODmean")])

### Comparison Exp1 vs Exp 2: Polarization regional
##### T-tests
# Perceived polarization 
psych::describe((Exp1Open$PODL23))
psych::describe((Exp2Open$PODL23))
t.test(Exp1Open$PODL23, Exp2Open$PODL23, var.equal = TRUE)   
cohensD(Exp1Open$PODL23, Exp2Open$PODL23) 
#Consensus
psych::describe((Exp1Open$PODL1))
psych::describe((Exp2Open$PODL1))
t.test(Exp1Open$PODL1, Exp2Open$PODL1, var.equal = TRUE)   
cohensD(Exp1Open$PODL1, Exp2Open$PODL1) 

##### MANIPULATION CHECK: T-tests
#DH
t.test(Exp2Open$DH ~ Exp2Open$cond, var.equal = TRUE)   
cohensD(DH ~ cond,
        data = Exp2Open)
#Immorality
t.test(Exp2Open$Im ~ Exp2Open$cond, var.equal = TRUE) 
cohensD(Im ~ cond,
        data = Exp2Open) 

## Correlations
cor.test(Exp2Open$DH, Exp2Open$NegMo) 
cor.test(Exp2Open$Im, Exp2Open$NegMo)
cor.test(Exp2Open$DH, Exp2Open$Im)    

#### ---- test for assumption equality of regression lines 
# Standardize
Exp2Open$MC1z       <- robustHD::standardize(Exp2Open$MC1, centerFun = mean, scaleFun = sd)
# Test
fit <- aov(MC2 ~ MC1z*cond, data = Exp2Open); summary(fit) ; EtaSq(fit); confint(fit); VIF(fit)  # no interaction

###-- Hypothesis 1: Main effect moral conviction
fit <- aov(MC2 ~ MC1 + cond, data = Exp2Open); summary(fit); EtaSq(fit); confint(fit); VIF(fit)  
fit <- lm(aov(MC2 ~ MC1 + cond, data = Exp2Open)); summary(fit); EtaSq(fit); confint(fit); VIF(fit)   

##- Hypothesis 2: Mediation by negative moral emotion
## X on M 
fit <- lm(aov(NegMo ~ MC1  + cond, data = Exp2Open)); summary(fit) ; EtaSq(fit); confint(fit); VIF(fit)  
## M on Y
fit <- lm(aov(MC2 ~ MC1 + NegMo, data = Exp2Open)); summary(fit) ; EtaSq(fit); confint(fit); VIF(fit)  
## X and M on Y
fit <- lm(aov(MC2 ~ MC1  + cond + NegMo, data = Exp2Open)); summary(fit) ; EtaSq(fit); confint(fit); VIF(fit)  

##- Hypothesis 2 (formal test of indirect effect): Mediation by negative moral emotion
# First make numerical X variable (as required by the process function in the processR package)
#Exp2Open$condN <- NA
#Exp2Open$condN <- as.numeric(Exp2Open$cond)
# Set seed
set.seed(21)
process (data = Exp2Open, y = "MC2", x = "condN", m ="NegMo", model = 4, effsize = 1, cov = "MC1")


########### EXPERIMENT 3 ############

### Descriptives of all variables
psych::describe(Exp3Open[,c("MC1","MC2","MCdiff","DH","Im","NegMo","RelThr","Threat","Att","Aim","App","AppEx","AimEx","PolOr",
                        "ConsL","ConsNL","EntrL", "EntrNL", "PpIndNL","MCPODmeanNL")])
psych::describe(Exp3Open[Exp3Open$cond==0,c("MC1","MC2","MCdiff","DH","Im","NegMo","RelThr","Threat","Att","Aim","App","AppEx","AimEx","PolOr",
                                    "ConsL","ConsNL","EntrL", "EntrNL", "PpIndNL","MCPODmeanNL")])
psych::describe(Exp3Open[Exp3Open$cond==1,c("MC1","MC2","MCdiff","DH","Im","NegMo","RelThr","Threat","Att","Aim","App","AppEx","AimEx","PolOr",
                                    "ConsL","ConsNL","EntrL", "EntrNL", "PpIndNL","MCPODmeanNL")])

##### MANIPULATION CHECK: T-tests
#DH
t.test(Exp3Open$DH ~ Exp3Open$cond, var.equal = TRUE)   
cohensD(DH ~ cond,
        data = Exp3Open) 
#Immorality
t.test(Exp3Open$Im ~ Exp3Open$cond, var.equal = TRUE) 
cohensD(Im ~ cond,
        data = Exp3Open) 

## Correlations
cor.test(Exp3Open$DH, Exp3Open$NegMo) 
cor.test(Exp3Open$Im, Exp3Open$NegMo)
cor.test(Exp3Open$DH, Exp3Open$Im)   

#### ---- test for assumption equality of regression lines 
# Standardize
Exp3Open$MC1z       <- robustHD::standardize(Exp3Open$MC1, centerFun = mean, scaleFun = sd)
# Test
fit <- aov(MC2 ~ MC1z*cond, data = Exp3Open); summary(fit) ; EtaSq(fit); confint(fit); VIF(fit)  # no interaction

###-- Hypothesis 1: Main effect moral conviction
fit <- aov(MC2 ~ MC1 + cond, data = Exp3Open); summary(fit); EtaSq(fit); confint(fit); VIF(fit)  
fit <- lm(aov(MC2 ~ MC1 + cond, data = Exp3Open)); summary(fit); EtaSq(fit); confint(fit); VIF(fit)   

##- Hypothesis 2: Mediation by negative moral emotion
## X on M 
fit <- lm(aov(NegMo ~ MC1  + cond, data = Exp3Open)); summary(fit) ; EtaSq(fit); confint(fit); VIF(fit)  
## M on Y
fit <- lm(aov(MC2 ~ MC1 + NegMo, data = Exp3Open)); summary(fit) ; EtaSq(fit); confint(fit); VIF(fit)  
## M on Y
fit <- lm(aov(MC2 ~ MC1 + NegMo + cond, data = Exp3Open)); summary(fit) ; EtaSq(fit); confint(fit); VIF(fit)  

##- Hypothesis 2 (formal test of indirect effect): Mediation by negative moral emotion
# First make numerical X variable (as required by the process function in the processR package)
#Exp3Open$condN <- NA
#Exp3Open$condN <- as.numeric(Exp3Open$cond)
# Set seed
set.seed(31)
process (data = Exp3Open, y = "MC2", x = "condN", m ="NegMo", model = 4, effsize = 1, cov = "MC1")


## -------------- EXPLORATION OF PERCEIVED POLARIZATION EFFECTS  -----------
# Make long
Exp1Open$ID <- 1:nrow(Exp1Open)
Exp1Open_long <- gather(Exp1Open, Time, MC, c(MC1,MC2), factor_key=TRUE)
colnames(Exp1Open_long)
Exp1Open_long <- Exp1Open_long[c(29:30,1,31,2:28)]
Exp1Open_long <- arrange(Exp1Open_long, ID)
Exp1Open_long$ID <- as.factor(Exp1Open_long$ID)

Exp2Open$ID <- 1:nrow(Exp2Open)
Exp2Open_long <- gather(Exp2Open, Time, MC, c(MC1,MC2), factor_key=TRUE)
colnames(Exp2Open_long)
Exp2Open_long <- Exp2Open_long[c(29:30,1,31,2:28)]
Exp2Open_long <- arrange(Exp2Open_long, ID)
Exp2Open_long$ID <- as.factor(Exp2Open_long$ID)

Exp3Open$ID <- 1:nrow(Exp3Open)
Exp3Open_long <- gather(Exp3Open, Time, MC, c(MC1,MC2), factor_key=TRUE)
colnames(Exp3Open_long)
Exp3Open_long <- Exp3Open_long[c(30:31,1,32,2:29)]
Exp3Open_long <- arrange(Exp3Open_long, ID)
Exp3Open_long$ID <- as.factor(Exp3Open_long$ID)

#### ---- Interactions with perceived structural polarization (in society) across experiments
### With a mixed-effects model
model12 = aov(MC ~ cond*Time*PODG23z + Error(ID), Exp1Open_long)
summary(model12); model12$ID$coefficients
model12 = aov(MC ~ cond*Time*PODG23z + Error(ID), Exp2Open_long)
summary(model12); model12$ID$coefficients
model12 = aov(MC ~ cond*Time*EntrNLz + Error(ID), Exp3Open_long)
summary(model12); model12$ID$coefficients

### ---- Additive effects of perceived structural polarization (in society) across experiments
model12 = aov(MC ~ cond*Time + PODG23 + Error(ID), Exp1Open_long)
summary(model12); model12$ID$coefficients
model12 = aov(MC ~ cond*Time + PODG23 + Error(ID), Exp2Open_long)
summary(model12); model12$ID$coefficients
model12 = aov(MC ~ cond*Time + EntrNL + Error(ID), Exp3Open_long)
summary(model12); model12$ID$coefficients


######### --------------- SUPPLEMENTARY MATERIALS --------------- ########

### Additional Experimental Manipulation Checks across Experiments
## Aim and strategy support
# Exp 1
t.test(Exp1Open$Aim ~ Exp1Open$cond, var.equal = TRUE) 
cohensD(Aim ~ cond,
        data = Exp1Open) # 0.04
t.test(Exp1Open$App ~ Exp1Open$cond, var.equal = TRUE) 
cohensD(App ~ cond,
        data = Exp1Open) # 0.69
# Exp 2
t.test(Exp2Open$Aim ~ Exp2Open$cond, var.equal = TRUE) 
cohensD(Aim ~ cond,
        data = Exp2Open) # 0.13
t.test(Exp2Open$App ~ Exp2Open$cond, var.equal = TRUE) 
cohensD(App ~ cond,
        data = Exp2Open) # 1.03
# Exp 3
t.test(Exp3Open$Aim ~ Exp3Open$cond, var.equal = TRUE) 
cohensD(Aim ~ cond,
        data = Exp3Open) # 0.45
t.test(Exp3Open$App ~ Exp3Open$cond, var.equal = TRUE) 
cohensD(App ~ cond,
        data = Exp3Open) # 1.17

## Extremity aim and approach (Exp3)
t.test(Exp3Open$AimEx ~ Exp3Open$cond, var.equal = TRUE) 
cohensD(AimEx ~ cond,
        data = Exp3Open) # 0.74
t.test(Exp3Open$AppEx ~ Exp3Open$cond, var.equal = TRUE) 
cohensD(AppEx ~ cond,
        data = Exp3Open) # 1.55

#### --- correlations (Table S2) 
# Exp1
Cor <- rcorr(as.matrix(Exp1Open[,c("DH","Im","Aim","App")]))
plotCor <- corrplot(Cor$r, p.mat = Cor$P , sig.level= 0.05,insig = "label_sig",
                    pch.cex =1.5,pch.col="red",
                    method = "color", type = "lower", title="Study 1",
                    addCoef.col = "black", diag = FALSE)
# Exp2
Cor <- rcorr(as.matrix(Exp2Open[,c("DH","Im","Aim","App")]))
plotCor <- corrplot(Cor$r, p.mat = Cor$P , sig.level= 0.05,insig = "label_sig",
                    pch.cex =1.5,pch.col="red",
                    method = "color", type = "lower", title="Study 2",
                    addCoef.col = "black", diag = FALSE)
# Exp3
Cor <- rcorr(as.matrix(Exp3Open[,c("DH","Im","Aim","AimEx","App","AppEx")]))
plotCor <- corrplot(Cor$r, p.mat = Cor$P , sig.level= 0.05,insig = "label_sig",
                    pch.cex =1.5,pch.col="red",
                    method = "color", type = "lower", title="Study 3",
                    addCoef.col = "black", diag = FALSE)

##### ----  Interactions with other variables related to polarization 
### Experiment 3 
model12 = aov(MC ~ cond*Time*EntrLz + Error(ID), Exp3Open_long)   # Perceived structural polarization local
summary(model12); model12$ID$coefficients
model12 = aov(MC ~ cond*Time*PpIndNLz + Error(ID), Exp3Open_long) # Polarization index for opinion polarization in society
summary(model12); model12$ID$coefficients
model12 = aov(MC ~ cond*Time*ConsNLz + Error(ID), Exp3Open_long)  # Perceived consensus in society
summary(model12); model12$ID$coefficients
model12 = aov(MC ~ cond*Time*ConsLz + Error(ID), Exp3Open_long)   # Perceived consensus local
summary(model12); model12$ID$coefficients

### Experiment 2
model12 = aov(MC ~ cond*Time*PODL23z + Error(ID), Exp2Open_long)  # Perceived structural polarization local
summary(model12); model12$ID$coefficients
model12 = aov(MC ~ cond*Time*PpIndz + Error(ID), Exp2Open_long)   # Polarization index for opinion polarization in society
summary(model12); model12$ID$coefficients
model12 = aov(MC ~ cond*Time*PODG1z + Error(ID), Exp2Open_long)   # Perceived consensus in society
summary(model12); model12$ID$coefficients
model12 = aov(MC ~ cond*Time*PODL1z + Error(ID), Exp2Open_long)   # Perceived consensus local
summary(model12); model12$ID$coefficients

### Experiment 1 
model12 = aov(MC ~ cond*Time*PODL23z + Error(ID), Exp1Open_long)  # Perceived structural polarization local
summary(model12); model12$ID$coefficients
model12 = aov(MC ~ cond*Time*PpIndz + Error(ID), Exp1Open_long)   # Polarization index for opinion polarization in society
summary(model12); model12$ID$coefficients
model12 = aov(MC ~ cond*Time*PODG1z + Error(ID), Exp1Open_long)   # Perceived consensus in society
summary(model12); model12$ID$coefficients
model12 = aov(MC ~ cond*Time*PODL1z + Error(ID), Exp1Open_long)   # Perceived consensus local
summary(model12); model12$ID$coefficients

########### DH and Im as mediators
#### Bootstrapped mediation test
## DH
set.seed(12)
process (data = Exp1Open, y = "MC2", x = "condN", m ="DH", model = 4, effsize = 1, cov = "MC1")
set.seed(22)
process (data = Exp2Open, y = "MC2", x = "condN", m ="DH", model = 4, effsize = 1, cov = "MC1")
set.seed(32)
process (data = Exp3Open, y = "MC2", x = "condN", m ="DH", model = 4, effsize = 1, cov = "MC1")
## Im
set.seed(13)
process (data = Exp1Open, y = "MC2", x = "condN", m ="Im", model = 4, effsize = 1, cov = "MC1")
set.seed(23)
process (data = Exp2Open, y = "MC2", x = "condN", m ="Im", model = 4, effsize = 1, cov = "MC1")
set.seed(33)
process (data = Exp3Open, y = "MC2", x = "condN", m ="Im", model = 4, effsize = 1, cov = "MC1")

###-- Converging evidence: Need to Punish
fit <- aov(Threat ~ MC1 + cond, data = Exp1Open); summary(fit) ; EtaSq(fit); confint(fit); VIF(fit)  
fit <- lm(aov(Threat ~ MC1 + cond, data = Exp1Open)); summary(fit) ; EtaSq(fit); confint(fit); VIF(fit)  
fit <- aov(Threat ~ MC1 + cond, data = Exp2Open); summary(fit) ; EtaSq(fit); confint(fit); VIF(fit)  
fit <- lm(aov(Threat ~ MC1 + cond, data = Exp2Open)); summary(fit) ; EtaSq(fit); confint(fit); VIF(fit)  
fit <- aov(Threat ~ MC1 + cond, data = Exp3Open); summary(fit) ; EtaSq(fit); confint(fit); VIF(fit)  
fit <- lm(aov(Threat ~ MC1 + cond, data = Exp3Open)); summary(fit) ; EtaSq(fit); confint(fit); VIF(fit)  

###-- Converging evidence: Social Distance
fit <- aov(RelThr ~ MC1 + cond, data = Exp1Open); summary(fit) ; EtaSq(fit); confint(fit); VIF(fit)  
fit <- lm(aov(RelThr ~ MC1 + cond, data = Exp1Open)); summary(fit) ; EtaSq(fit); confint(fit); VIF(fit)  
fit <- aov(RelThr ~ MC1 + cond, data = Exp2Open); summary(fit) ; EtaSq(fit); confint(fit); VIF(fit)  
fit <- lm(aov(RelThr ~ MC1 + cond, data = Exp2Open)); summary(fit) ; EtaSq(fit); confint(fit); VIF(fit)  
fit <- aov(RelThr ~ MC1 + cond, data = Exp3Open); summary(fit) ; EtaSq(fit); confint(fit); VIF(fit)  
fit <- lm(aov(RelThr ~ MC1 + cond, data = Exp3Open)); summary(fit) ; EtaSq(fit); confint(fit); VIF(fit)  

########### Mediation model for Need to Punish and Social Distance
#### Bootstrapped mediation test
## Need to Punish
set.seed(14)
process (data = Exp1Open, y = "Threat", x = "condN", m ="NegMo", model = 4, effsize = 1, cov = "MC1")
set.seed(24)
process (data = Exp2Open, y = "Threat", x = "condN", m ="NegMo", model = 4, effsize = 1, cov = "MC1")
set.seed(34)
process (data = Exp3Open, y = "Threat", x = "condN", m ="NegMo", model = 4, effsize = 1, cov = "MC1")
## Social Distance
set.seed(15)
process (data = Exp1Open, y = "RelThr", x = "condN", m ="NegMo", model = 4, effsize = 1, cov = "MC1")
set.seed(25)
process (data = Exp2Open, y = "RelThr", x = "condN", m ="NegMo", model = 4, effsize = 1, cov = "MC1")
set.seed(35)
process (data = Exp3Open, y = "RelThr", x = "condN", m ="NegMo", model = 4, effsize = 1, cov = "MC1")
